# Supplementary material for: The CYP1A2 -163C>A polymorphism does not alter the effects of caffeine on basketball performance
Source: PLoS One. 2018 Apr 18;13(4):e0195943. doi: 10.1371/journal.pone.0195943 (PMC5905997; doi:10.1371/journal.pone.0195943)
Supplement: S1 Dataset — (XLSX) [file pone.0195943.s001.xlsx]

## Sheet: JUMP
Subject	-163C>A (UM)	Placebo	Cafeína
1	A/A	25.2667	27
2	A/A	33.3556	35.0889
3	A/A	42.1111	40.8667
4	A/A	43.18	44.14
5	A/A	45.43	46.26
6	A/A	41.13	44.47
7	A/A	51.35	53.02
8	A/A	38.03	37.81
9	A/A	34.5	34.5778
10	A/A	41.1444	43.6556
Subject	-163C>A (UM)	Placebo	Cafeína
1	C/A	33	37.02
2	C/A	26.72	28.41
3	C/A	33.9556	31.0444
4	C/A	32.61	31.48
5	C/A	40.59	43.73
6	C/A	43.18	43.44
7	C/A	44.7444	47.7889
8	C/A	39.3222	40.2556
9	C/A	33.0444	31.4667

## Sheet: BODY IMPACT
Subject	-163C>A (UM)	Placebo	Caffeine
1	A/A	310.343	353
2	A/A	395.851	423.751
3	A/A	489.692	484.504
4	A/A	385	397.125
5	A/A	364.963	379.466
6	A/A	337.753	377.52
7	A/A	367.565	378.928
8	A/A	397.452	415.607
9	A/A	416.757	401.527
10	A/A	386.001	396.57
Subject	-163C>A (UM)	Placebo	Caffeine
1	C/A	345.931	367.384
2	C/A	451.081	479.666
3	C/A	366.552	374.037
4	C/A	381.383	408.859
5	C/A	416.184	432.146
6	C/A	396.625	417.374
7	C/A	426.478	428.259
8	C/A	381.577	389.281
9	C/A	446.121	435.555
